# Supplementary material for: Wildfire and Smoke Risk Communication: A Systematic Literature Review from a Health Equity Focus
Source: Int J Environ Res Public Health. 2025 Mar 3;22(3):368. doi: 10.3390/ijerph22030368 (PMC11942200; doi:10.3390/ijerph22030368)
Supplement: Supplementary file 1 [file ijerph-22-00368-s001.zip]

Archive with 1 entries (1 files):
- ijerph-3348910-supplementary.pdf
